# Supplementary material for: Essential Oils from the Leaves, Stem, and Roots of Blumea lanceolaria (Roxb.) Druce in Vietnam: Determination of Chemical Composition, and In Vitro, In Vivo, and In Silico Studies on Anti-Inflammatory Activity
Source: Molecules. 2022 Nov 14;27(22):7839. doi: 10.3390/molecules27227839 (PMC9697122; doi:10.3390/molecules27227839)
Supplement: Supplementary file 1 [file molecules-27-07839-s001.zip]

Archive with 1 entries (1 files):
- molecules-1987335-supplementary.pdf
